# Supplementary material for: Advances in Functional Genomics for Exploring Abiotic Stress Tolerance Mechanisms in Cereals
Source: Plants (Basel). 2025 Aug 8;14(16):2459. doi: 10.3390/plants14162459 (PMC12389445; doi:10.3390/plants14162459)
Supplement: Supplementary file 1 [file plants-14-02459-s001.zip]

Archive with 2 entries (2 files):
- Supplementary Table S1- Selected Transcriptomics Studies.pdf
- Supplementary Table S2 - Proteomics studies for abiotic stress.pdf
